# Supplementary material for: Utility of in-hospital post-delivery fasting plasma glucose to predict postpartum glucose status in women with hyperglycaemia first detected in pregnancy: A prospective cohort study
Source: PLoS One. 2020 Oct 5;15(10):e0239720. doi: 10.1371/journal.pone.0239720 (PMC7535023; doi:10.1371/journal.pone.0239720)
Supplement: S1 Data — (XLSX) [file pone.0239720.s001.xlsx]

## Sheet: Did not return
											fasting and 2hrs diagnostic
ID	Age	Gravidity	Parity	Intrauterine loss (IUL) , any pregnancy	Number of IUL	1st trimester loss	2nd trimester loss	3rd trimester loss	Gestation of previous losses	Loss this pregnancy	Booking weeks	Gestation at diagnosis ofHFPD	Gestation at diagnosis of HFDP >24 weeks	Diagnostic glucose values	Fasting diagnostic GDM	Fasting diagnostic GDM	Fasting suggest overt DM	Diagnostic glucose values	2 hour diagnostic GDM	2 hour diagnostic GDM	2hour suggest overt DM	fasting and 2hrs diagnostic	fasting and 2hrs diagnostic	Suspected Pregestational diabetes	Suspicion based on:			Screening based on case finding risk factor					Hb	HBA1C at dx	HBA1C Suggest overt DM > 6.5%	Weight at booking	Current weight	Height	BMI at booking	Current BMI	Creatinine	Creatinine elevated	Retinopathy	Congenital abnormalities (Yes=1, no=0)				Antenatal growth
	Years	n	n	[0=no; 1=yes]	[0=no; 1=yes]	[0=no; 1=yes; 9=primi]	[0=no; 1=yes; 9=primi]	[0=no; 1=yes, 9=primi]	weeks	[0=no; 1=yes]	weeks	weeks	[0=no; 1=yes]	FPG (mmol/L)	NICE (>5.6) [0=no; 1=yes]	IADPSG (>5.1) [0=no; 1=yes]	(>7mmol/l) [0=no; 1=yes]	2h plama glucose (mmol/L)	NICE (> 7.8) [0=no; 1=yes]	IADSPG (> 8.5) [0=no; 1=yes]	(> 11mmol/l) [0=no; 1=yes]	NICE (0=no; 1=yes)	IADPSG (0=no; 1=yes)	[0=no; 1=yes]	Gestation at dx [0=no; 1=yes; 9=N/A]	Degree of dysglycaemia [0=no; 1=yes; 9=N/A]	Both, [0=no; 1=yes; 9=N/A]	[0=no; 1=yes; 9=N/A]	Previous GDM[0=no; 1=yes; 9=N/A]	BMI at booking > 40 [0=no; 1=yes]	Glycosuria[0=no; 1=yes]	Fetal concerns [0=no; 1=yes]	(g/dl)	%	[0=no; 1=yes]	kg	kg	m	kg/m2	kg/m2	µmol/L	[0=no; 1=yes]	(Unscreened=1, Screened: absent=2, Screened: present =3)	Any present	Cardiovascular	Nephrological	Neurological	Increased AC [0=no; 1=yes)	IUGR [0=no; 1=yes)
1	35	2	1	1	1	1	0	0	4	0	19	29	1					9.6	1	1	0			0	9	9	9	1	0	0	1	0	12	5.5	0	93.8		1.56	38.5		46	0	1	0	0	0	0	0	0
2	29	3	2	0	0	9	9	9		0	13	30	1	5.8	1	1	0	6	0	0	0	0	0	0	9	9	9	1	0	1	0	0	12.2	5.2	0	134.5		1.68	47.7		48	0	1	0	0	0	0	0	0
3	42	1	0	0	0	9	9	9		0	13	21	0	5.3	0	1	0	9.9	1	1	0	0	1	1	1	0	0	1	9	0	1	1	13.1	7.2	1	67.1		1.51	29.4		37	0	1	1	0	0	0	0	0
4	38	3	2	1	1	1	0	0	8	0	9	33	1	2.9	0	0	0	8.3	1	0	0	0	0	0	9	9	9	1	0	0	0	0	9.1	4.3	0	68		1.72	23		51	0	1	0	0	0	0	0	0
5	27	1	1	0	0	9	9	9		0	25	25	1	8.8	1	1	1	10.2	1	1	0	1	1	1	1	1	1	1	0	1	0	0	11.2	7.6	1	120		1.53	51.3		47	0	1	0	0	0	0	0	0
6	32	4	4	0	0	9	9	9		0	6	11	0	5.2	0	1	0	9.9	1	1	0	0	1	1	1	0	0	1	0	1	0	0	13.1	6.1	0	127.1		1.7	44		42	0	1	0	0	0	0	0	0
7	33	5	3	1	2	2	0	0	4 (x1) and 8 (x1)	0	15	33	1	4	0	0	0	8.8	1	1	0	0	0	0	9	9	9	1	0	1	0	0	11.7	5.3	0	114		1.65	41.9		54	0	1	0	0	0	0	0	0
8	37	2	1	0	0	9	9	9		0	20	38	1	6.5	1	1	0	12.2	1	1	1	1	1	1	0	1	0	1	0	0	1	0	14	6.4	0	97		1.66	35.2		55	0	1	0	0	0	0	1	0
9	29	3	3	0	0	9	9	9		0	17	36	1	8.6	1	1	1	9.1	1	1	0	1	1	1	0	1	0	1	1	0	1	0	11.5	5.5	0	98		1.66	35.6		36	0	1	0	0	0	0	0	0
10	29	2	2	0	0	9	9	9		0	8	37	1	6.1	1	1	0	7.6	0	0	0	0	0	0	9	9	9	1	0	1	0	0	12.4	6.7	1	132.1		1.6	51.6		50	0	1	0	0	0	0	0	0
11	36	3	2	1	1	1	0	0	4	0	20	33	1	6.1	1	1	0	6.6	0	0	0	0	0	0	9	9	9	1	0	1	0	0	11.9	6.3	0	113		1.65	41.5		53	0	1	0	0	0	0	0	0
12	41	3	3	0	0	9	9	9		0	10	26	1	6.4	1	1	0	6.4	0	0	0	0	0	0	9	9	9	1	0	0	0	0	13.8	5.1	0	89.7		1.63	33.8		38	0	1	0	0	0	0	0	0
13	34	4	4	0	0	9	9	9		0	18	36	1	7.3	1	1	1	7.6	0	0	0	0	0	0	9	9	9	1	0	1	0	0	11	6	0	102.5		1.52	44.4		46	0	1	0	0	0	0	0	0
14	39	5	5	0	0	9	9	9		0	30	30	1					8.6	1	1	0			1	0 (Late booker)	1	0	1	1	0	1	0	12.6	9.8	1	108		1.73	36.1		47	0	1	0	0	0	0	0	0
15	43	5	4	1	1	0	1	0	14	0	9	26	1	4.5	0	0	0	8.4	1	0	0	0	0	0	9	9	9	1	0	1	0	0	14.6	5.5	0	102.9		1.59	40.2		51	0	1	0	0	0	0	0	0
16	37	2	2	0	0	9	9	0		0	23	27	1	10.1	1	1	1	11.4	1	1	1	1	1	1	0	1	0	1	0	1	0	0	11.8	6.4	0	108		1.63	43		54	0	1	0	0	0	0	0	0
17	37	7	2	1	5	5	0	0	6 (x4) and 8 (x1)	0	13	24	1					11.8	1	1	1			1	0	1	0	1	0	0	0	1	13.5	7.3	1	92.9		1.63	34.9		76	1	1	1	0	1	1	0	0
18	32	3	3	0	0	9	9	9		0	19	26	1	5.6	1	1	0					1		0	9	9	9	1	0	1	0	0	11.9	4.9	0	128		1.54	54		41	0	1	0	0	0	0	0	0
19	24	2	2	0	0	9	9	9		0	11	31	1	4.7	0	0	0	10	1	1	0	0	0	0	9	9	9	1	0	0	1	0	13.7	5.6	0	94		1.58	36.2		34	0	1	0	0	0	0	0	0
20	28	3	3	0	0	9	9	9		0	7	9	0	6.6	1	1	0	9.8	1	1	0	1	1	1	1	0	0	1	1	0	0	0	12.8	6.3	0	92.3		1.53	39.4		36	0	2	0	0	0	0	0	0
21	31	2	2	0	0	9	9	9		0	8	37	1	5.8	1	1	0	7.9	1	0	0	1	0	0	9	9	9	1	0	0	1	0	10.7	7	1	63		1.51	27		53	0	1	0	0	0	0	0	0
22	23	1	1	0	0	9	9	9		0	14	14	0	13.6	1	1	1	6.2	0	0	0	0	0	1	1	1	1	1	0	0	1	0	14.8	11.5	1	56		1.57	23		67	1	2	0	0	0	0	0	0
23	31	4	3	1	1	1	0	0	6	0	8	36	1	4.2	0	0	0	8.6	1	1	0	0	0	0	9	9	9	1	0	1	0	0	13.7		9	91		1.47	42.8				1	0	0	0	0	0	0
24	38	4	3	1	1	1	0	0	8	0	11	26	1	5.7	1	1	0	7.9	1	0	0	1	0	0	9	9	9	1	0	1	1	0	10.5	5.5	0	119		1.55	52.5		50	0	1	0	0	0	0	0	0
25	25	4	4	0	0	9	9	9		0	14	14	0	6.9	1	1	0	6.9	0	0	0	0	0	1	1	0	0	1	0	1	1	1	12	6.1	0	90		1.49	40		47	0	1	1	0	0	1	1	0
26	26	2	1	1	1	0	0	1	30	0	7	28	1	5.4	0	1	0	8	1	0	0	0	0	0	9	9	9	1	0	0	0	0	13.1	5.1	0	55.3		1.52	25		55	0	1	0	0	0	0	0	0
27	40	6	3	1	3	3	0	0	8 (x2) and 6 (x1)	0	6	28	1	5.6	0	1	0	8.9	1	1	0	0	1	0	9	9	9	1	0	0	0	1	13.2	6	0	92		1.59	37		65	0	1	1	1	0	1	0	0
28	27	2	2	0	0	9	9	9		0	4	34	1	4.1	0	0	0	8.9	1	1	0	0	0	0	9	9	9	1	0	0	0	0	10.6	5.8	0	82		1.44	39		61	0	1	0	0	0	0	0	0
29	43	3	3	0	0	9	9	9		0	5	23	0	4.3	0	0	0	9.1	1	1	0	0	0	0	9	9	9	1	0	0	0	0	10	4.8	0	66		1.59	26		45	0	1	0	0	0	0	0	0
30	26	1	1	0	0	9	9	9		0	17	26	1	8.9	1	1	1	10.1	1	1	0	1	1	1	0	1	0	1	9	0	1	0	11.6	6	0	73		1.61	28		42	0	1	0	0	0	0	0	0
31	28	3	2	1	1	1	0	0	3	0	16	41	1	5.1	0	0	0	10	1	1	0	0	0	0	9	9	9	1	0	0	0	1	10.2	6.3	0	84		1.58	33		45	0	1	0	0	0	0	1	0
32	25	2	2	0	0	9	9	9		0	13	31	1	5.2	0	1	0	8.2	1	0	0	0	0	0	9	9	9	1	0	1	0	0	13.9	5.2	0	151		1.59	59.8		45	0	1	0	0	0	0	0	0
33	35	3	3	0	0	9	9	9		0	4	28	1	4	0	0	0	8.1	1	0	0	0	0	0	9	9	9	1	0	0	0	0	11.8	5	0	83		1.6	32.4		52	0	1	0	0	0	0	0	0
34	31	2	2	0	0	9	9	9		0	13	17	0	6.7	1	1	0	5.1	0	0	0	0	0	1	1	0	0	1	0	1	0	0	14.2	5.5	0	103.5		1.55	41.4		41	0	1	0	0	0	0	0	0
35	34	3	3	0	0	9	9	9		0	15	31	1	5.9	1	1	0	5.6	0	0	0	0	0	0	9	9	9	1	1	1	0	0	13.9	5.6	0	114.6		1.65	40		57	0	1	0	0	0	0	0	0
36	32	2	2	0	0	9	9	9		0	22	37	1	5.2	0	1	0	8.9	1	1	0	0	1	0	9	9	9	1	0	1	1	0	12.7			102		1.53	40		49	0	1	0	0	0	0	0	0
37	31	5	4	1	1	1	0	1	32	0	8	26	1	3.8	0	0	0	8.7	1	1	0	0	0	0	9	9	9	1	0	0	0	0	12.9	4.8	0	51		1.61	20		39	0	1	0	0	0	0	0	0
38	39	3	3	0	0	9	9	9		0	30	30	1	6.3	1	1	0	8.2	1	0	0	1	0	0	9	9	9	1	0	0	0	0	11.2	5.7	0	109		1.66	39.5		39	0	1	0	0	0	0	1	0
39	37	4	4	1	1	0	0	1	39	0	11	28	1	13.9	1	1	1							1	0	1	0	1	0	0	0	Previous IUD	13	8.2	1	99		1.65	33		53	0	1	0	0	0	0	0	0
40	39	5	4	1	1	1	0	0	8	0	6	33	1	5.7	1	1	0	5.8	0	0	0	0	0	0	9	9	9	1	0	1	0	0	11.9	5.4	0	109		1.61	41.5		56	0	1	0	0	0	0	0	0
41	29	1	1	0	0	9	9	9		0	5	24	1	5.8	1	1	0	9.3	1	1	0	1	1	0	9	9	9	1	9	0	0	0		5	0	115		1.76	37		47	0	1	0	0	0	0	0	0
42	31	2	2	0	0	9	9	9		0	9	9	0	6.2	1	1	0	9.2	1	1	0	1	1	1	1	0	0	1	0	0	1	0	8.4	7.5	1	56		1.61	22		34	0	1	0	0	0	0	1	0
43	36	3	3	0	0	9	9	9		0	19	26	1	5.3	0	1	0	9	1	1	0	0	1	0	9	9	9	1	0	1	0	0	12	5.8	0	125		1.62	46		47	0	1	0	0	0	0	0	0
44	25	1	1	0	0	9	9	9		0	15	21	0	6.1	1	1	0	4.7	0	0	0	0	0	0	9	9	9	1	9	1	0	0	12.4	5.2	0	103		1.55	43		42	0	1	0	0	0	0	0	0
45	32	5	5	0	0	9	9	9		0	18	33	1	6.1	1	1	0	8.9	1	1	0	1	1	0	9	9	9	1	0	1	0	0	11.5	5.4	0	120		1.57	48.6		55	0	1	0	0	0	0	0	1
46	37	2	2	0	0	9	9	9		0	12	36	1	6	1	1	0	13.1	1	1	1	1	1	1	0	1	0	1	1	0	1	1	11.2	6.5	0	126		1.77	38		46	0	1	0	0	0	0	1	0
47	34	3	3	0	0	9	9	9		0	33	33	1					10.7	1	1	0			1	0, late booker	1	0	1	1	0	0	0	10.3	11.3	1	82		1.58	32		49	0	1	0	0	0	0	0	0
48	30	3	2	1	1	1	0	0	6	0	10	23	0	4.6	0	0	0	9	1	1	0	0	0	0	9	9	9	1	0	0	1	0	12.5	5.6	0	65.8		1.52	27.5		44	0	1	0	0	0	0	0	0
49	37	6	5	1	1	1	0	0	8	0	17	28	1	4.3	0	0	0	8.4	1	0	0	0	0	0	9	9	9	1	0	0	0	0	11.6	5	0	83		1.61	33		55	0	1	0	0	0	0	0	0
50	35	3	2	1	1	1	0	0		0	7	37	1	4.3	0	0	0	8.8	1	1	0	0	0	0	9	9	9	1	0	0	1	0	13			66		1.54	28		35	0	1	0	0	0	0	0	0
51	41	2	2	0	0	9	9	9		0	20	27	1	5.7	1	1	0	5.4	0	0	0	0	0	0	9	9	9	1	0	0	0	0	12.8	5.7	0	108		1.75	35		42	0	1	0	0	0	0	0	0
52	37	3	3	0	0	9	9	9		0	18	28	1	5.8	1	1	0	8.1	1	0	0	1	0	0	9	9	9	1	0	0	0	0		6	0	72		1.54	29		40	0	1	0	0	0	0	0	0
53	33	4	4	0	0	9	9	9		0	7	18	0	5.8	1	1	0	6.3	0	0	0	0	0	0	9	9	9	1	0	0	0	0	12.5	5.5	0	87.9		1.49	39		58	0	1	0	0	0	0	0	0
54	32	3	3	0	0	9	9	9		0	15	16	0	5.7	1	1	0	9.4	1	1	0	1	1	1	1	0	0	1	0	1	0	0	15.1	5.5	0	119.2		1.63	45		33	0	1	0	0	0	0	0	0
55	32	3	3	0	0	9	9	9		0	14	26	1	4.5	0	0	0	8.4	1	0	0	0	0	0	9	9	9	1	0	1	0	0	11.9	5.1	0	115		1.57	46.7		47	0	1	0	0	0	0	1	0
56	38	3	3	1	2	0	0	1	28	0	6	25	1	3.9	0	0	0	8.1	1	0	0	0	0	0	9	9	9	1	0	0	0	1, Prev IUFD x2	14.9	5.5	0	89		1.56	36		65	0	1	0	0	0	0	0	0
57	27	4	3	1	1	0	1	0	20	0	16	17	0	5.1	0	0	0	10.8	1	1	0	0	0	1	1	0	0	1	1	1	0	0	11	5.7	0	100		1.53	43		49	0	1	0	0	0	0	0	0
58	43	5	4	1	1	1	0	0	4	0	12	32	1	6.1	1	1	0	9.6	1	1	0	1	1	0	9	9	9	1	0	1	0	0	14	6	0	118		1.62	44		41	0	1	0	0	0	0	0	0
59	33	4	3	1	1	1	0	0	4	0	12	13	0	5.5	0	1	0	9.4	1	1	0	0	1	1	1	0	0	1	0	0	1	0	13.1	5.6	0	78		1.66	29		31	0	2	0	0	0	0	0	0
60	35	2	1	1	1	0	1	0	24	0	7	27	1	6.1	1	1	0	7.3	0	0	0	0	0	0	9	9	9	1	0	1	0	0	12.9	6.1	0	119		1.61	45.5		55	0	1	0	0	0	0	0	0
61	38	4	2	1	1	1	0	0	6	0	12	28	1	5.7	1	1	0							0	9	9	9	1	0	1	0	0		6.1	0	103.5		1.58	41.5		47	0	1	0	0	0	0	0	0
62	27	2	2	0	0	9	9	9		0	7	28	1	5.7	1	1	0	6.1	0	0	0	0	0	0	9	9	9	1	1	0	0	0	12.4	5.3	0	90		1.57	36		44	0	1	0	0	0	0	0	0
63	27	2	1	1	1	0	1	0	20	0	5	13	0	6.1	1	1	0	12.9	1	1	1	1	1	1	1	1	1	1	0	1	1	0	13.3	6.1	0	122		1.61	46		61	0	2	0	0	0	0	0	0
64	46	3	3	0	0	9	9	9		0	10	30	1	5.1	0	0	0	8.8	1	1	0	0	0	0	9	9	9	1	0	0	0	0	12	5.7	0	85.2		1.55	39		51	0	1	0	0	0	0	0	0
[truncated: 118 more columns]

## Sheet: return patient data
											fasting and 2hrs diagnostic
ID	Age	Gravidity	Parity	Intrauterine loss (IUL) , any pregnancy	Number of IUL	1st trimester loss	2nd trimester loss	3rd trimester loss	Gestation of previous losses	Loss this pregnancy	Booking weeks	Gestation at diagnosis ofHFPD	Gestation at diagnosis of HFDP >24 weeks	Diagnostic glucose values	Fasting diagnostic GDM	Fasting diagnostic GDM	Fasting suggest overt DM	Diagnostic glucose values	2 hour diagnostic GDM	2 hour diagnostic GDM	2hour suggest overt DM	fasting and 2hrs diagnostic	fasting and 2hrs diagnostic	Suspected Pregestational diabetes	Suspicion based on:			Screening based on case finding risk factor					Hb	HBA1C at dx	HBA1C Suggest overt DM > 6.5%	Weight at booking	Current weight	Height	BMI at booking	Current BMI	Creatinine	Creatinine elevated	Retinopathy	Congenital abnormalities (Yes=1, no=0)				Antenatal growth
	Years	n	n	[0=no; 1=yes]	[0=no; 1=yes]	[0=no; 1=yes; 9=primi]	[0=no; 1=yes; 9=primi]	[0=no; 1=yes, 9=primi]	weeks	[0=no; 1=yes]	weeks	weeks	[0=no; 1=yes]	FPG (mmol/L)	NICE (>5.6) [0=no; 1=yes]	IADPSG (>5.1) [0=no; 1=yes]	(>7mmol/l) [0=no; 1=yes]	2h plama glucose (mmol/L)	NICE (> 7.8) [0=no; 1=yes]	IADSPG (> 8.5) [0=no; 1=yes]	(> 11mmol/l) [0=no; 1=yes]	NICE (0=no; 1=yes)	IADPSG (0=no; 1=yes)	[0=no; 1=yes]	Gestation at dx [0=no; 1=yes; 9=N/A]	Degree of dysglycaemia [0=no; 1=yes; 9=N/A]	Both, [0=no; 1=yes; 9=N/A]	[0=no; 1=yes; 9=N/A]	Previous GDM[0=no; 1=yes; 9=N/A]	BMI at booking > 40 [0=no; 1=yes]	Glycosuria[0=no; 1=yes]	Fetal concerns [0=no; 1=yes]	(g/dl)	%	[0=no; 1=yes]	kg	kg	m	kg/m2	kg/m2	µmol/L	[0=no; 1=yes]	(Unscreened=1, Screened: absent=2, Screened: present =3)	Any present	Cardiovascular	Nephrological	Neurological	Increased AC [0=no; 1=yes)	IUGR [0=no; 1=yes)
65	40	4	3	1	1	1	0	0	10	0	24	24	1	9.2	1	1	1	4.8	0	0	0	0	0	1	1	1	1	1	0		0	0	11.3	7.9	1		92.7	1.67		33.2	43	0	1	0	0	0	0	0	0
66	34	5	5	0	0	0	0	0		0	6	19	0	8.7	1	1	1	13.2	1	1	1	1	1	1	1	1	1	1	0	0	0	0	12.6	6.9	1	85	78.2	1.6	33.2	30.5	45	0	2	0	0	0	0	0	0
67	24	1	1	0	0	9	9	9		0	7	20	0	5.1	0	1	0	9.5	1	1	0	0	1	0	9	9	9	1	9	0	1	0	11.8	5.4	0	105.3	100.5	1.64	39	37.4	44	0	1	0	0	0	0	0	0
68	33	2	2	0	0	0	0	0		0	16	34	1	7.9	1	1	1	12.5	1	1	1	1	1	1	0	1	0	1	0	0	0	0		9.2	1	86	84.4	1.61	33.2	32.6	71	1	1	0	0	0	0	0	0
69	36	3	3	0	0	0	0	0		0	17	26	1	5.8	1	1	0	5.3	0	0	0	0	0	0	9	9	9	1	0	1	0	0		5.3	0	109.5	107.8	1.61	42.2	41.6	40	0	1	0	0	0	0	0	0
70	45	3	3	0	0	0	0	0		0	8	28	1	5.6	1	1	0	7.8	1	0	0	0	0	0	9	9	9	1	0	0	0	0	9.7	5.7	0	103.8	90.8	1.65	38.2	33.4	65	0	1	0	0	0	0	0	0
71	30	3	3	0	0	0	0	0		0	18	34	1	5.8	1	1	0	8.5	1	1	0	1	1	0	9	9	9	1	0	0	0	0	11	5	0	82.4	79	1.57	33.3	32	45	0	1	0	0	0	0	0	0
72	34	3	3	0	0	0	0	0		0	19	23	0	5.6	1	1	0	10.4	1	1	0	1	1	1	1	0	0	1	0	1	0	0	12.9	6.1	0	105	100	1.59	41.5	39.6	50	0	1	0	0	0	0	0	0
73	41	3	3	0	0	0	0	0		0	9	39	1	5.6	1	1	0	12.8	1	1	1	1	1	1	0	1	0	1	1	0	0	0	14	8.8	1	81	80	1.64	30.1	29.7	55	0	1	0	0	0	0	0	0
74	26	2	2	0	0	0	0	0		0	9	26	1	6.3	1	1	0	8	1	0	0	1	1	0	9	0	0	1	0	0	1	0	12.5	4.7	0	51	54	1.53	21.8	23.1	27	0	1	0	0	0	0	0	0
75	26	1	1	0	0	9	0	0		0	15	20	0					12.4	1	1	1			1	1	1	1	1	0	1	0	0	10.8	7.4	1	93	89.5	1.52	40.3	38.7	40	0	1	0	0	0	0	0	0
76	31	3	3	0	0	0	0	0		0	8	24	1	5.8	1	1	0	8.9	1	1	0	1	1	0	9	9	9	1	0	1	0	0	15.3	5.5	0	112	103.1	1.57	45.4	41.8	52	0	1	0	0	0	0	0	0
77	31	1	1	0	0	9	9	9		0	17	31	1	4.9	0	0	0	8	1	0	0	0	0	0	9	9	9	1	0	1	0	0	12.2	5.6	0	102	104.5	1.59	40.3	41.3	40	0	1	0	0	0	0	0	0
78	20	2	1	1	1	1	0	0	7	0	9	36	1	6.2	1	1	0	13.2	1	1	1	1	1	1	0	1	0	1	0	0	1	0	14.5	7.3	1	91	100.8	1.6	35.5	39.4	44	0	1	0	0	0	0	1	0
79	31	3	3	0	0	0	0	0		0	7	29	1	7.6	1	1	1	8.2	1	0	0	1	0	1	0	1	0	1	0	1	0	0	15	5.5	0	112	120.5	1.49	50.4	54.3	0.61	0	1	0	0	0	0	0	0
80	30	2	2	0	0	0	0	0		0	18	19	0	5.2	0	1	0	10.9	1	1	1	0	1	1	1	1	1	1	0	0	1	0	14.3	7.3	1	76	72.5	1.52	32.9	31.4	41	0	1	0	0	0	0	0	0
81	35	3	3	0	0	0	0	0		0	12	17	0	5.6	1	1	0	7.8	1	0	0	1	0	0	9	9	9	1	0	1	0	0	14.1	5.4	0	101	99.5	1.5	44.9	44.2	45	0	1	0	0	0	0	0	0
82	37	4	4	0	0	0	0	0		0	27	33	1	5.9	1	1	0	8.3	1	0	0	1	0	0	9	9	9	1	0	1	0	0	11.1	5.2	0	120	98.6	1.53	51.3	42.1	40	0	1	0	0	0	0	0	0
83	43	4	3	1	1	0	0	1	32	0	8	25	1	4.2	0	0	0	8.2	1	0	0	0	0	0	9	9	9	1	0	1	0	0	12.2	5.5	0	138	135.5	1.68	48.9	48	56	0	1	0	0	0	0	0	0
84	25	2	2	0	0	0	0	0		0	14	31	1	4	0	0	0	9.4	1	1	0	0	0	0	9	9	9	1	0	1	0	0		5.3	0	110.6	109.6	1.57	45	44.5	42	0	1	0	0	0	0	0	0
85	35	3	3	0	0	0	0	0		0	23	28	1	4.1	0	0	0	8.6	1	1	0	0	0	0	9	9	9	1	0	1	0	0	11.1	5.1	0	122	120	1.66	44.3	43.5	46	0	1	0	0	0	0	0	0
86	40	3	3	0	0	0	0	0		0	25	29	1	6.4	1	1	0	7.3	0	0	0	0	0	0	9	9	9	1	0	1	0	0	9.6	5.8	0	112	102	1.62	42.7	38.9	36	0	1	0	0	0	0	0	0
87	40	1	1	0	0	9	9	9		0	13	38	1	6.3	1	1	0	9.6	1	1	0	1	1	0	9	9	9	1	9	0	1	0	11.1	5.8	0	79	83	1.6	30.9	32.4	44	0	1	0	0	0	0	0	0
88	32	4	4	0	0	0	0	0		0	22	22	0	7.8	1	1	1							1	1	1	1	1	0	0	1	0	11.2	6.3	0	96.8	102	1.74	32	33.7	48	0	1	0	0	0	0	0	0
89	35	1	1	0	0	9	9	9		0	6	28	1	5.3	0	1	0	8.7	1	1	0	0	1	0	9	9	9	0	9	0	0	0	12.8	5.9	0	79.6	74.6	1.56	32.7	31.9	35	0	1	0	0	0	0	0	0
90	38	3	3	0	0	0	0	0		0	12	28	1	5	0	0	0	8.9	1	1	0	0	0	0	9	9	9	1	0	0	0	0	11.4	5	0	69	76.4	1.58	27.6	30.6			1	0	0	0	0	0	0
91	35	4	4	0	0	0	0	0		0	4	4	0					12.6	1	1	1			1	1	1	1	1	0	0	1	0		6.8	1	91	89	1.56	37.4	36.6	48	0	1	0	0	0	0	0	0
92	40	4	2	1	2	2	0	0	2 and 4	0	12	26	1	4.6	0	0	0	8.1	1	0	0	0	0	0	9	9	9	1	0	1	0	0	11.7	5.4	0	103	96	1.56	42.3	39.4	55	0	1	0	0	0	0	0	0
93	30	2	2	0	0	0	0	0		0	11	33	1	5.4	0	1	0	9	1	1	0	0	1	0	9	9	9	1	0	1	0	0	10.8	5.7	0	133	125	1.6	52	50.1	43	0	1	0	0	0	0	0	0
94	37	3	3	0	0	0	0	0		0	17	27	1	4.9	0	0	0	8.2	1	0	0	0	0	0	9	9	9	1	1	1	9	9	15.5	5.3	0	134	135.5	1.64	49.8	50.4	41	0	1	0	0	0	0	0	0
95	25	2	2	0	0	0	0	0		0	14	25	1	6.4	1	1	0	9.7	1	1	0	1	1	0	9	9	9	1	0	0	1	1	10.8	5.4	0	88	80.4	1.66	31.9	29.5	46	0	1	0	0	0	0	1	0
96	28	3	2	1	1	0	0	1	40	0	18	31	1	11.6	1	1	1	9	1	1	0	1	1	1	0	1	0	1	0	0	0	1	11.6	6.7	1	97	96.5	1.67	34.8	34.6	33	0	1	0	0	0	0	1	0
97	39	5	5	0	0	0	0	0		0	16	20	0	5.1	0	1	0	9.8	1	1	0	0	1	1	1	0	0	1	1	1	0	0	12.4	6.3	0	139	141.7	1.62	53	55.4	65	0	1	0	0	0	0	0	0
98	29	3	3	0	0	0	0	0		0	8	29	1	5.8	1	1	0							0	9	9	9	1	0	0	0	1	12.6	6.7	1	87	75	1.63	32.7	28.2	41	0	1	0	0	0	0	0	0
99	36	4	3	1	1	1	0	0	8	0	8	40	1	6.1	1	1	0	6.5	0	0	0	0	0	0	9	9	9	1	0	0	1	0	12			89	86.3	1.67	31.9	30.9			1	0	0	0	0	0	0
100	32	7	7	0	0	0	0	0		0	30	30	1	6.7	1	1	0	6.8	0	0	0	0	0	0	9	9	9	1	1	1	0	0	9.7	5.5	0	118	117	1.67	42.3	42	40	0	1	0	0	0	0	0	0
101	31	2	2	0	0	0	0	0		0	13	30	1	6.3	1	1	0	8.1	1	0	0	1	0	0	9	9	9	1	0	1	0	0	15	5.3	0	146	134	1.74	48.2	44.3	46	0	1	0	0	0	0	0	0
102	26	1	1	0	0	9	9	9		0	17	37	1	5.8	1	1	0	7.1	0	0	0	0	0	0	9	9	9	1	9	1	0	0	11.1	5.9	0	111.2	115	1.53	44.5	49.1	49	0	1	0	0	0	0	1	0
103	30	3	3	0	0	0	0	0		0	9	26	1	5.1	0	1	0	7.8	1	0	0	0	0	0	9	9	9	1	0	1	0	0	12.7	5.4	0	120		1.65	44.1		52	0	1	0	0	0	0	0	0
104	38	3	3	0	0	0	0	0		0	11	26	1	4.2	0	0	0	8.9	1	1	0	0	0	0	9	9	9	1	0	1	0	0	11.4	5.7	0	101.5	90.5	1.53	43.4	38.7	41	0	1	0	0	0	0	0	0
105	31	2	2	0	0	0	0	0		0	12	22	0	4.4	0	0	0	9.2	1	1	0	0	0	0	9	9	9	1	1	0	0	0	13.8	5.7	0	85	82.5	1.625	32	31.4	56	0	1	0	0	0	0	0	0
106	35	3	3	0	0	0	0	0		0	14	38	1	4.2	0	0	0	8.4	1	0	0	0	0	0	9	9	9	1	0	0	0	0	11.5	5.8	0	98.5	96.5	1.62	37.7	36.8			1	0	0	0	0	0	0
107	32	6	4	1	2	1	1	0	8 and 20	0	8	28	1	5.7	1	1	0	9.1	1	1	0	1	1	0	9	9	9	1	1	0	0	0	11.1	6.1	0	79	86	1.52	34.2	37.2	46	0	1	0	0	0	0	0	0
108	37	4	3	1	1	1	0	0	11	0	17	27	1	9.1	1	1	1							0	9	9	9	1	0	0	0	0	13.5	5.7	0	90	91	1.6	35.2	35.5	32	0	1	0	0	0	0	0	0
109	43	5	5	0	0	0	0	0		0	13	28	1	5.1	0	0	0	9.1	1	1	0	0	0	0	9	9	9	1	0	0	0	0	12.4	5.5	0	74	88.8	1.61	28.5	34.9	36	0	1	0	0	0	0	0	0
110	25	3	1	1	2	1	0	1	8 weeks ectopic, 32 weeks medical TOP for PET	0	9	28	1	4.7	0	0	0	10.8	1	1	0	0	0	0	9	9	9	1	0	0	0	1	9.5	5.2	0	56.8	51.2	1.48	26	23.4	29	0	1	0	0	0	0	0	0
111	39	3	3	0	0	0	0	0		0	26	32	1	7.5	1	1	1	15.9	1	1	1	1	1	1	0	1	0	1	0	0	1	0	11.2	7.2	1	83	75.7	1.57	33.7	30.7	43	0	1	0	0	0	0	0	0
112	30	5	2	1	3	3	0	0	Unsure	0	11	37	1	4.8	0	0	0	9.3	1	1	0	0	0	0	9	9	9	1	0	0	1	0	12.1	5.3	0	61	60.2	1.64	22.7	22.4	45	0	1	0	0	0	0	0	0
113	41	4	3	1	1	1	0	0	9	0	17	37	1	4.6	0	0	0	8.9	1	1	0	0	0	0	9	9	9	1	0	0	0	0	13	5.2	0	72	72	1.66	26.1	26.1			1	0	0	0	0	0	0
114	30	4	3	1	1	1	0	0	8	0	23	31	1	7.7	1	1	1	7.3	0	0	0	0	0	1	0	1	0	1	0	1	1	0	12	7	1	105	101	1.61	40.5	39	59	0	1	0	0	0	0	0	0
115	40	3	2	1	1	1	0	0	12	0	13	28	1	5.7	1	1	0	7.6	0	0	0	0	0	0	9	9	9	1	0	0	0	0	11.5	5.3	0	91	90	1.64	33.8	33.1	56	0	1	0	0	0	0	0	0
				13	18	14	1	3		0			41																		21	13	12.1574					1.60284				1
[truncated: 123 more columns]
